# Supplementary material for: Interfacial Adhesion of Thick NiTi Coating on Substrate Stainless Steel
Source: Materials (Basel). 2022 Dec 2;15(23):8598. doi: 10.3390/ma15238598 (PMC9738793; doi:10.3390/ma15238598)
Supplement: Supplementary file 1 [file materials-15-08598-s001.zip]

Archive with 1 entries (1 files):
- materials-2035147-supplementary.pdf
